# Supplementary material for: Effect of Tracheostomy on Weaning Parameters in Difficult-to-Wean Mechanically Ventilated Patients: A Prospective Observational Study
Source: PLoS One. 2015 Sep 17;10(9):e0138294. doi: 10.1371/journal.pone.0138294 (PMC4574918; doi:10.1371/journal.pone.0138294)
Supplement: S1 Dataset — Dataset file includes detailed information which is collected and analyzed in this study. (XLS) [file pone.0138294.s001.xls]

## Sheet: Patient List
Patient No.	Gender(M:1;F:0)	Age	Weight	Height	LOS(hospital)	LOS(from date of Tracheostomy)	Reason of Intubation-Pneumonia:1; Pul Hemorrhage:2; CHF+APE:3; AMI:4; Airway protection:5; Sx:6; COPD:7; IHCA/OHCA:8; Sepsis:9; Hypercapnic RF:10	ETT Size	COPD	COPD-2(Y:0;N:1)	Asthma	DM	HTN	CAD	CVA	NMD	HIV	CHF(Y:1;N:0)	CHF-2(Y:0;N:1)	Malignancy(No:0; Lung Ca:1; Other Ca: 2)	Malignancy-2(Y:0;N:1)	Reason of Weaning Failure(1)-Poor endurance:1; Poor cough:2; Poor cardiac function:3; Poor airway hygiene:4;Poor Compliance:5	Pimax_before	Pemax_before	RR_before	Ve_before	Vt_before	RSI_before	Cw_before	Raw_before	Date of Tracheostomy	Size	Pimax_after	Pemax_after	RR_after	Ve_after	Vt_after	RSI_after	Cw_after	Raw_after	Date of MV Removal	Weaning Success: Y:1; N:0(90D)	MV Duration(from day of intubation)	MV Duration(from day of tracheostomy)	ETT Duration(Intubation to Tracheostomy)
1	1	20.5	63	187	193	86	1	7.5	0	1	0	0	0	0	0	0	0	1	0	0	1	1	45	40	35	10.5	300	108	24	18	2011-03-14	8	45	60	42	19	452	92.9	30	10	2011-03-25	1	51	11	40
2	0	60.3	74	155	93	59	1	7	0	1	0	0	0	0	0	1	0	0	1	0	1	2	40	15	29	4.8	160	175	30	18	2011-03-14	7	45	25	14	6.3	450	31.1	30	14	2011/3/25	1	42	11	31
3	0	75.9	47.7	161	55	24	5	7.5	0	1	0	0	1	0	0	1	0	0	1	0	1	2	20	22	12	2.5	206	58	22	14	2011-03-15	7	30	20	22	6	272.7	80.6	31	15	2011/3/23	1	40	8	32
4	0	51.6	65	155	123	60	2	7	0	1	0	0	1	0	0	0	0	0	1	0	1	2	26	14	18	3.1	170	104	45	14	2011-03-21	8	36	30	21	6.9	328	64	50	12	2011/3/23	1	27	2	25
5	0	85	46.1	148.2	86	58	10	7	0	1	0	1	1	1	0	0	0	1	0	0	1	3	20	22	27	5.4	200	135	32	18	2011-03-30	7	28	30	28	9	326	85	32	10	2011/4/26	1	35	27	8
6	0	51.1	55	157	95	54	2	7.5	0	1	0	0	1	0	0	0	0	0	1	1	0	2	50	60	22	4.17	213	103	18	16	2011-04-01	7	40	60	20	7	350	57.1	25	10	2011-05-25	0	96	54	42
7	1	62	47	168	47	40	1	7.5	0	1	0	0	0	0	0	1	0	0	1	0	1	1	28	26	24	6.17	279	86	55	12	2011-04-01	8	15	15	33	8.5	257	128	33	13	2011-05-11	0	41	40	1
8	1	42.6	47	166.3	41	33	10	7.5	0	1	0	0	0	0	0	0	0	0	1	1	0	5	30	60	20	5.6	280	71.4	12	44	2011-04-15	8	30	60	20	5.6	280	71.4	38.4	44	2011-05-17	0	41	32	9
9	1	61.7	50.6	161	100	28	1	7	1	0	0	0	1	1	1	0	0	1	0	0	1	1	25	20	43	13.65	317	135.6	30	15	2011-04-22	8	36	30	21	9.58	456.2	46	50	10	2011-05-20	0	45	28	17
10	0	55.4	60	163	83	50	5	7	0	1	0	0	0	0	0	0	0	0	1	0	1	1	40	15	30	9.7	323	92.8	44	12	2011-04-27	7	50	60	35	8.05	230	152	35.7	12	2011/5/22	1	59	25	34
11	0	83.2	55	155	77	57	1	7.5	0	1	0	0	1	0	1	0	0	1	0	0	1	3	20	15	30	6.35	211	142	30	16	2011-04-27	8	12	20	26	3.8	146	178	31	10	2011/5/30	1	53	33	20
12	1	76.4	76	164.8	52	38	1	7.5	1	0	0	1	1	0	0	0	0	0	1	0	1	1	25	30	20	9.8	490	40.8	40	18	2011-05-02	8	40	40	18	12.8	711.1	25.3	50	10	2011/5/22	1	34	20	14
13	0	75.9	62	156	81	41	3	7	0	1	0	0	0	1	0	0	0	1	0	0	1	3	36	40	28	4.4	151	178	26	22	2011-05-04	7	40	60	24	4.55	189.5	126.6	27	12	2011-06-14	0	69	41	28
14	1	79.1	50	160	123	31	10	7.5	0	1	1	1	0	0	0	0	0	0	1	0	1	4	30	25	30	10.92	364	82.4	30	20	2011-05-14	8	30	20	28	7.917	284.6	98.3	29	10	2011-06-14	0	79	31	48
15	0	84.2	30.75	130	126	96	1	6.5	0	1	0	0	0	0	0	1	0	1	0	0	1	1	20	25	30	4.2	140	214.2	22	21	2011-05-14	7	30	25	31	6.2	200	155	23.5	20	2011-08-18	0	113	96	17
16	0	43.1	44.5	158	134	95	1	7	0	1	0	0	0	0	0	0	0	0	1	1	0	2	35	55	19	6.8	361.5	53	38	18	2011-10-14	7	35	45	20	9.92	496	40	27	13	2011/11/21	1	58	38	20
17	1	80.1	56	168	186	78	1	7.5	0	1	0	0	1	1	0	0	0	0	1	0	1	2	40	30	17	6.6	388	43.8	25	12	2011-10-28	8	60	35	24	8.93	372	65	27	12	2011-11-29	1	39	32	7
18	1	71.5	50.9	166	34	29	10	7.5	0	1	0	1	0	0	0	1	0	0	1	0	1	1	20	20	20	2.78	139	144	50	14	2011-10-31	8	20	20	23	5.2	226	102	51	8	2011-11-29	0	35	29	6
19	1	76.2	58.9	168	93	55	1	7.5	1	0	0	1	1	1	1	0	0	0	1	0	1	2	45	50	24	7.7	320	75	30	12	2011-11-19	8	62	65	24	8.4	350	68.6	35	10	2011/12/30	1	79	41	38
20	0	70	45	160	44	22	2	7	0	1	0	1	1	0	1	0	0	0	1	0	1	4	10	15	26	10.7	414	62	35	15	2011-11-25	7	40	45	24	7.5	312	77	40	12	2011/11/28	1	13	3	10
21	0	54.9	54.9	163	44	25	1	7	0	1	0	0	0	0	0	0	0	0	1	0	1	5	60	60	44	19.2	436	101	24	8	2011-11-26	7	60	60	32	14.2	330	96.97	28	8	2011-12-21	0	44	25	19
22	1	51.1	63.1	160	113	91	5	7	0	1	0	0	1	0	0	0	0	0	1	0	1	4	30	12	30	6.2	210	143	32	21	2011-12-12	7	35	17	17	7.6	447	38	32	16	2011/12/15	1	25	3	22
23	1	88.9	59.8	159	164	63	10	7.5	0	1	0	0	0	0	1	0	0	0	1	0	1	1	20	16	20	2	100	200	26	12	2011-12-14	8	28	22	23	4.8	208	110	30	10	2011-12-15	0	43	1	42
24	0	52.3	53	153	140	13	1	7	0	1	0	0	0	0	0	0	0	0	1	1	0	2	30	30	12	4.3	358	33.5	32	18	2011-12-20	7	40	40	18	6.25	347	52	35	14	2011/12/20	1	15	0	15
25	1	30.8	74	168	142	106	1	7	0	1	0	0	0	0	0	0	0	0	1	0	1	1	50	15	22	6.3	286	77	14	50	2011-12-23	8	55	15	20	5.6	280	74.1	10	50	2011/12/30	1	39	7	32
26	1	87.2	60	171	78	39	1	7.5	1	0	0	0	1	0	0	0	0	0	1	1	0	5	36	40	28	11.4	407	68.7	56	15	2012-03-30	8	42	45	30	11	368	81.5	56	12	2012-05-08	0	41	39	2
27	1	84.2	50	160	95	76	1	7.5	0	1	0	0	1	0	0	0	0	0	1	1	0	3	46	43	20	7.2	360	55	10	20	2012-03-17	8	40	50	26	8.4	320	81	20	14	2012-03-18	1	19	1	18
28	1	72.8	60.9	168	67	422	5	7.5	0	1	0	0	1	0	0	1	0	0	1	0	1	2	20	30	28	10.2	365	77	50	19	2012-03-22	8	32	32	30	9.7	323	93	40	10	2012-05-03	0	67	42	25
29	1	82.9	59	173	147	87	3	7.5	0	1	0	1	1	1	0	0	0	1	0	0	1	3	12	14	21	11.7	559	36	60	14	2012-03-27	8	24	16	22	9.8	445	49	80	12	2012-04-27	0	36	31	5
30	1	58.7	61.8	165	120	96	6	7.5	0	1	0	0	1	0	0	0	0	1	0	0	1	1	35	42	27	13.2	490	54.8	53	17	2012-03-22	8	45	50	24	10.2	425	56	40	10	2012/4/13	0	44	22	22
31	1	64.9	72	176	62	51	4	7.5	0	1	0	1	1	1	0	0	0	1	0	0	1	1	24	30	13	4.498	346	37.6	26	19	2012-03-05	8	45	30	22	7.7	350	62.8	33	15	2012-04-25	0	104	51	53
32	1	47.3	71.5	165	97	78	1	7.5	0	1	0	0	0	0	0	0	0	0	1	0	1	1	30	35	15	4.55	303	49.5	59	17	2012-03-07	8	28	35	32	9	280	114	28	14	2012-05-24	0	97	78	19
33	1	52.3	93	176	137	55	1	7.5	0	1	0	0	0	0	0	0	0	0	1	1	0	5	45	50	22	8.45	384	57	27	12	2012-01-09	8	45	40	24	10.2	529	45.36	35	12	2012-03-04	0	85	55	30
34	1	86.3	51.2	170	51	13	10	7.5	1	0	0	0	1	0	1	0	0	0	1	0	1	4	30	20	27	10.1	374	72.2	21	14	2012-03-13	8	30	50	28	5.99	214	131	20	12	2012-03-26	0	51	13	38
35	1	66.4	70	171	40	34	6	7.5	0	1	0	0	1	0	0	0	0	0	1	0	1	1	10	8	18	2	111	162	42	14	2012-02-04	8	23	12	20	3	150	133	45	12	2012-03-08	0	36	33	3
36	0	62.8	60	150	22	5	1	7.5	0	1	0	0	1	0	0	0	0	1	0	1	0	1	50	35	20	3.38	169	118	25	12	2012-02-04	7	45	35	20	3.65	182	109.8	40	12	2012-02-09	0	21	5	16
37	1	72.2	52.2	160	62	49	6	7.5	0	1	0	1	1	0	0	0	0	0	1	1	0	4	30	30	20	6.4	320	62.5	50	18	2012-01-21	8	35	30	20	6	300	66.67	30	12	2012-02-08	1	30	18	12
38	0	77.1	60.5	158	60	51	6	7	0	1	0	0	1	0	0	0	0	0	1	0	1	4	40	30	20	6	300	66.7	40	18	2012-02-06	7	32	30	24	6.88	286	83.9	48	13	2012/2/14	1	17	8	9
39	1	66.4	73	173	109	65	1	7.5	0	1	0	1	0	0	0	0	0	0	1	1	0	1	60	60	22	5.1	502	43	30	30	2012-03-16	8	60	60	25	5.7	550	44	45	12	2012/4/9	1	52	24	28
40	1	68	73.5	179	66	56	6	7.5	0	1	0	0	1	0	1	0	0	0	1	1	0	4	50	50	24	10.1	420	57	37	20	2012-03-22	8	60	60	23	13.156	572	40	38	16	2012/4/5	1	23	14	9
41	1	77.8	65	170	43	39	10	7.5	0	1	0	0	1	0	0	0	0	0	1	1	0	1	40	22	25	6.7	268	93	30	18	2012-03-23	8	32	18	20	3.6	180	111	30	16	2012-05-01	0	43	39	4
42	1	38.8	68.1	169	53	32	10	7.5	0	1	1	0	0	0	0	1	0	0	1	0	1	1	17	16	20	4.2	120	92.7	61	15	2012-02-06	8	16	12	12	4.9	408	29.4	50	12	2012-03-09	0	51	32	19
43	1	92.7	66.5	166	54	32	3	7.5	0	1	0	1	1	1	1	0	0	1	0	0	1	3	24	30	35	7.03	201	174	22	14	2012-01-30	8	28	30	34	13	280	121	20	20	2012-03-02	0	54	32	22
44	1	87.6	82	170	53	22	4	7	1	0	0	1	1	1	0	0	0	1	0	0	1	1	40	30	22	6.3	286	76.9	26	25	2012-02-13	8	42	46	18	4.8	267	67.4	40	12	2012-03-06	0	53	22	31
45	0	87.7	26	130	47	35	10	7	1	0	0	0	0	0	1	0	0	0	1	0	1	1	25	20	20	5.5	272.5	73.4	26	24	2012-01-20	7	20	15	18	3.5	120	150	28	18	2012/2/12	1	35	23	12
46	0	75.3	57.9	155	67	31	1	7	0	1	0	0	0	0	0	0	0	0	1	1	0	1	50	20	22	5.4	236	93	34	28	2012-02-17	7	50	-20	12	2	166.67	72.2	25	16	2012-03-19	0	52	31	21
47	1	68.9	82.2	170	114	57	10	7.5	0	1	0	1	1	1	1	0	0	1	0	0	1	5	34	24	28	12.1	432	65	25	12	2012-05-10	8	35	35	30	9.6	320	94	40	10	2012-05-25	1	22	15	7
48	0	64.2	83	150	150	100	9	7	0	1	0	0	1	0	0	0	0	0	1	0	1	1	40	40	33	6.5	196	168	22	20	2012-04-20	7	40	50	28	7.5	268	105	22	10	2012/5/30	1	90	40	50
49	1	83.3	52	172	52	38	6	7	0	1	0	0	1	0	0	0	0	0	1	1	0	4	23	30	20	11.09	555	36	58	17	2012-05-22	8	22	30	28	12.07	431	65	54	10	2012/6/5	1	21	14	7
50	1	91.7	50	153	92	80	1	8	0	1	0	1	1	1	1	0	0	1	0	0	1	1	40	35	30	14.4	480	63	48	16	2012-05-18	8	45	60	20	9.2	460	43.5	50	12	2012-06-23	1	48	36	12
51	0	50.6	51	160	114	102	6	7	0	1	0	0	0	0	0	0	0	0	1	1	0	4	25	60	13	5.45	419	31	55	22	2012-05-11	7	40	60	20	7.5	350	59	35	15	2012-05-29	1	27	18	9
52	0	89.2	81	159	55	39	8	7	1	0	0	0	1	0	1	0	0	1	0	0	1	1	34	30	35	6.6	188	186	31	21	2012-05-18	7	30	40	28	6.7	239	117	18	15	2012-06-26	0	55	39	16
53	1	84.2	60	164	37	17	1	7.5	1	0	0	0	1	1	0	0	0	1	0	1	0	3	20	30	25	11.1	444	56	32.5	11	2012-04-20	8	32	45	20	9	450	44	32.5	11	2012-05-07	0	37	17	20
54	1	79.8	60	160	52	34	1	7.5	0	1	0	1	1	1	0	0	0	0	1	0	1	1	30	32	40	12	300	133	28	17	2012-04-27	8	30	32	39	15.5	397	98	43	11	2012/5/16	1	37	19	18
55	1	28.9	49	180	245	231	6	7.5	0	1	0	0	0	0	0	0	0	0	1	0	1	1	40	27	19	6.2	323	59	45	10	2012-05-02	8	40	32	12	8.5	712	19	50	10	2012-05-12	1	22	10	12
56	0	91.9	44	147	126	76	1	7	0	1	0	1	1	0	0	0	0	0	1	0	1	2	40	40	28	6.2	221	127	38	12	2012-05-23	7	60	60	22	8.46	385	57	22	10	2012/6/6	1	44	14	30
57	0	77.2	54	152	154	123	8	7	0	1	0	1	1	0	0	0	0	0	1	0	1	1	28	30	32	9.4	293	109	35	19	2012-05-11	7	28	25	30	7.2	240	125	40	12	2012/5/20	1	40	9	31
58	0	77.8	44.6	162	62	32	1	7	0	1	0	1	1	0	1	0	0	1	0	0	1	3	20	15	42	7.5	180	233	23	20	2012-12-06	7	35	26	42	9.1	196	196	23	14	2012-12-30	1	34	24	10
59	1	78.9	67	168	159	150	1	7.5	0	1	0	0	1	0	0	0	0	0	1	1	0	1	30	25	33	4.12	125	264	29	18	2012-10-23	8	30	25	30	1.5	500	35	30	19	2012/11/24	1	60	32	28
60	0	62.2	60	151	201	177	6	7	0	1	0	0	1	0	0	0	0	0	1	0	1	2	24	8	28	7.1	253	112	46	19	2012-09-07	7	30	15	18	5.4	300	60	46	17	2012/12/25	0	131	109	22
61	1	81	58.5	165	49	43	5	7.5	1	0	0	1	1	0	1	0	0	0	1	0	1	1	30	30	42	8.2	195	215	30	19	2012-10-30	8	30	20	23	7.95	345	133	28	12	2012-12-12	0	71	43	28
62	1	79.4	47	165	61	20	10	7.5	0	1	0	0	1	0	1	1	0	0	1	1	0	2	15	30	20	2.5	125	160	42	16	2012-06-26	8	12	16	14	1.67	119	117	42	12	2012-07-16	0	53	20	33
63	0	71.6	78.9	163.5	92	65	5	7	0	1	0	0	1	1	1	0	0	0	1	0	1	1	30	20	32	5.76	180	177	26	12	2012-05-23	7	42	30	40	9.5	232	176	37	13	2012/7/2	1	67	40	27
64	1	82.9	62.8	167	58	42	1	7	1	0	0	0	1	0	0	0	0	0	1	1	0	5	12	14	28	3.6	128	218	30	18	2012-05-25	8	15	40	28	5.6	202	138	36	13	2012-07-06	0	58	42	16
65	1	69.4	67.5	170	106	56	10	7.5	0	1	0	1	1	0	0	0	0	0	1	0	1	2	60	45	30	14.4	480	62.5	42	16	2012-06-27	8	60	50	28	13.44	480	58.3	50	10	2012-08-16	0	100	50	50
66	1	71.2	51.4	156	89	57	6	7.5	0	1	0	0	1	0	0	0	0	0	1	0	1	1	16	8	24	3.55	148	162	45	12	2012-06-28	8	20	20	36	8.6	238	151	48	12	2012/7/11	1	40	13	27
67	0	55.2	71	155	48	26	6	7	0	1	0	0	1	0	0	0	0	0	1	0	1	4	40	42	25	5.7	228	109.6	35	20	2012-08-20	7	40	45	20	7	350	57.1	37	16	2012/8/31	1	17	11	6
68	1	84.6	57	166	142	122	6	7.5	0	1	0	0	1	0	0	0	0	0	1	0	1	4	28	15	26	6.55	272	88	33	20	2012-07-03	8	32	35	24	6	250	96	40	12	2012/9/1	1	80	60	20
69	1	41.1	74	173	87	71	6	7.5	0	1	0	0	1	0	0	0	0	0	1	0	1	2	30	20	13	5.1	392	33.1	60	15	2012-08-23	8	45	60	12	6	500	24	60	8	2012/9/7	1	31	15	16
70	1	91	60	170	75	41	1	7.5	1	0	0	1	1	1	1	0	0	0	1	1	0	2	20	20	30	8.7	290	103	35	16	2012-08-08	8	45	45	27	10.1	374	72.2	46	12	2012/8/24	1	41	16	25
71	1	71.6	55	162	121	111	10	7.5	1	0	0	0	0	1	0	0	0	0	1	0	1	4	40	34	18	5.6	310	58	38	18	2012-07-05	8	40	34	18	5.6	340	53	55	12	2012/8/13	1	39	39	0
72	0	83.7	51	159	142	131	1	7	0	1	0	1	0	0	0	0	0	0	1	1	0	4	30	40	31	10.9	351	88	26	19	2012-07-09	7	30	40	30	9	299	100	21	10	2012/8/6	1	39	28	11
3	0	89.5	53.9	168.8	51	37	1	7	0	1	0	1	1	0	1	0	0	0	1	0	1	1	30	50	30	6.4	213	140.9	20	22	2012-07-25	7	30	50	20	6	300	66	30	12	2012/7/26	1	17	1	16
74	1	43.3	74.9	178	72	46	10	7.5	0	1	0	0	0	0	0	0	0	0	1	0	1	5	20	20	20	3.2	160	125	49	10	2012-08-04	8	20	20	20	2.1	105	180	45	10	2012-09-19	0	71	46	25
75	0	77.4	73	162	80	65	6	7.5	0	1	0	0	1	0	0	0	0	0	1	0	1	1	28	26	28	8.1	289	96.8	50	22	2012-08-21	7	30	25	20	6.4	320	62.5	56	14	2012-09-02	1	26	12	14
76	1	72.3	74	165	81	64	1	7	0	1	0	1	1	1	0	0	0	0	1	0	1	1	50	50	26	10.6	407	63.8	36	23	2012-07-20	8	50	50	26	8	307	86	28	10	2012-09-02	1	57	44	13
77	0	83.8	54	150	68	45	1	7	0	1	0	1	1	0	0	0	0	0	1	0	1	5	22	12	20	2.3	115	174	17	17	2012-07-27	7	20	20	20	5	250	80	15	10	2012-09-10	0	51	45	6
78	0	50.8	54.2	157	53	41	1	7.5	0	1	0	0	1	0	0	0	0	0	1	0	1	4	30	25	24	7.3	305	78.6	37	20	2012-07-26	7	40	32	26	7	269	96.6	33	16	2012/8/15	1	30	20	10
79	1	79.4	57	175	199	162	6	7.5	0	1	0	0	1	0	0	0	0	0	1	1	0	4	30	40	23	11.5	500	46	60	14	2012-07-26	8	30	46	34	9.8	288	118	62	14	2012/8/17	1	34	22	12
80	0	77	60	150	69	45	6	7	0	1	0	0	0	0	0	0	0	0	1	1	0	4	50	60	25	6	239	105	35	20	2012-07-28	7	50	60	24	8.4	350	68	42	14	2012/8/8	1	33	11	22
81	0	80.3	40	146	98	67	9	7	0	1	0	1	1	0	1	0	0	0	1	0	1	1	22	32	33	8.7	263	125	20	20	2012-08-10	8	35	40	34	7.8	229	148	20	6	2012-10-16	0	83	67	16
82	0	86.5	40	150	82	67	1	7	1	0	0	0	0	0	0	0	0	1	0	1	0	1	30	40	25	7.5	300	83	27	24	2012-07-16	7	30	40	18	5.84	320	58	35	12	2012-09-21	0	68	67	1
83	1	28.8	42	176	119	67	8	7.5	0	1	0	0	0	0	0	0	1	0	1	0	1	1	40	50	22	9.08	412	53.4	20	17	2012-05-18	8	50	50	20	7.95	398	50	28	13	2012/6/4	1	49	17	32
84	1	71.8	55.2	169	92	73	1	7.5	0	1	0	1	0	0	0	0	0	0	1	0	1	5	35	30	24	6	250	96	20	18	2012-07-12	8	45	30	22	10.6	482	46	22	12	2012/8/12	1	59	31	28
85	0	85.5	47.6	156	37	33	3	7.5	0	1	0	0	0	0	0	0	0	1	0	0	1	1	40	40	35	10	285	122	15	18	2012-07-16	7	30	30	33	4.5	136	242	22	13	2012-08-18	0	55	33	22
86	1	77.3	43.8	165	87	60	1	7.5	1	0	0	0	0	0	0	0	0	0	1	0	1	2	35	45	32	15	468	68.3	14	30	2012-07-16	8	45	60	33	15.7	477	69	15	10	2012-07-20	1	12	4	8
